# Supplementary material for: Antioxidant Activity and Metabolomic Characterization of Lactiplantibacillus plantarum MCS1903 Isolated from Naturally Fermented Tofu Whey
Source: Microorganisms. 2026 Jun 16;14(6):1348. doi: 10.3390/microorganisms14061348 (PMC13304304; doi:10.3390/microorganisms14061348)
Supplement: Supplementary file 1 [file microorganisms-14-01348-s001.zip]

Archive with 2 entries (2 files):
- Supplement figures.pdf
- Supplementary Table S1.pdf
